# Supplementary material for: Helicobacter pylori promotes inflammatory factor secretion and lung injury through VacA exotoxin-mediated activation of NF-κB signaling
Source: Bioengineered. 2022 May 21;13(5):12760–71. doi: 10.1080/21655979.2022.2071011 (PMC9275868; doi:10.1080/21655979.2022.2071011)
Supplement: Supplemental Material [file KBIE_A_2071011_SM6030.zip]

Archive with 5 entries (4 files):
- supplementary/
- supplementary/Supplementary 1_ethical approvement.jpg
- supplementary/Supplementary 2_WB_Figure 2B_4C_5A.tif
- supplementary/Supplementary 3_WB_Figure 4F and 5C.tif
- supplementary/Supplementary 4_The original apoptosis of FCS.zip
